# Supplementary material for: Phylogeny of the Synlestidae (Odonata: Zygoptera), with an emphasis on Chlorolestes Selys and Ecchlorolestes Barnard
Source: Sci Rep. 2020 Sep 15;10:15088. doi: 10.1038/s41598-020-72001-x (PMC7492436; doi:10.1038/s41598-020-72001-x)
Supplement: Supplementary file 3 — Table S1. Specimen selection for present study. [file 41598_2020_72001_MOESM3_ESM.xlsx]

## Sheet: SI
Phylogeny of the Synlestidae (Odonata: Zygoptera), with an emphasis on Chlorolestes Selys and Ecchlorolestes Barnard
JOHN P. SIMAIKA1,2, JESSICA L. WARE3, ROSSER GARRISON4, and MICHAEL J. SAMWAYS2

## Sheet: Table S1
Species	Label in phylogenetic tree	Year	Sex	Habitat
Chlorolestes apricans	Chlorolestes apricans APR_2_486	1996	Male	Forest montane stream
	Chlorolestes apricans CAP1	2019	Female	Forest montane stream
	Chlorolestes apricans CAP2	2019	Male	Forest montane stream
	Chlorolestes apricans CAP5	2019	Male	Forest montane stream
	Chlorolestes apricans CL3	2019	Male	Forest montane stream
	Chlorolestes apricans CAP4	2019	Male	Forest montane stream
	Chlorolestes apricans CAP3	2019	Male	Forest montane stream
	Chlorolestes apricans CL4	2019	Male	Forest montane stream
	Chlorolestes apricans CL1	2019	Male	Forest montane stream
	Chlorolestes apricans CAP7	2019	Male	Forest montane stream
C. conspicuus	C. conspicuus CON_10_466	2006	Male	Open montane stream with boulders
	C. conspicuus CON_104_469	2006	Male	Open montane stream, waterfall and bedrock
	C. conspicuus CON_105_470	2006	Male	Open montane stream, waterfall and bedrock
	C. conspicuus CON_11_467	1993	Male	Open montane stream with riffles, glides and deposition zones
	C. conspicuus CON_128_471 / C. conspicuus CON_1282_471	2006	Male	Open, forested montane stream with boulders
	C. conspicuus CON_130_472	2006	Male	Open montane stream with boulders
	C. conspicuus CON_202_473	2006	Male	Open montane stream with boulders
	C. conspicuus CON_234_474	2006	Male	Open montane stream with riffles, glides and deposition zones
	C. conspicuus CON_235_475	2006	Male	Open montane stream with riffles, glides and deposition zones
	C. conspicuus CON_295_476	2006	Male	Plantation forest with seepage
C. elegans	C. elegans ELE_483	2001	Female	Forest montane stream
C. fasciatus	Chlorolestes fasciatus 97_FAS_97	1998	Male	Open, montane stream with grassy banks
	Chlorolestes fasciatus 109_FAS_109	2000	Male	Open, montane stream with grassy banks
	Chlorolestes fasciatus FAS_110 / Chlorolestes fasciatus 110_FAS_110	2000	Male	Open, montane stream with grassy banks
	Chlorolestes fasciatus 111_FAS_111	2002	Male	Meandering river with grass and herbaceous bank vegetation
	Chlorolestes fasciatus FAS_112_445	2002	Male	Meandering river with grass and herbaceous bank vegetation
C. tessellatus	C. tessellatus (TES_144_497)	2000	Male	Open, montane stream with grassy banks
	C. tessellatus (139)	2002	Male	Montane river with riffles, glides and braids
	C. tessellatus (140_500)	2002	Male	Montane river with riffles, glides and braids
	C. tessellatus (TES_24_496) / C. tessellatus 541	2005	Male	Open, montane stream with grassy banks
	C. tessellatus 274_502 / C. tessellatus 274_TES / C. tessellatus 546	2006	Male	Forest stream lined with ferns
	C. tessellatus TES_344 / C. tessellatus TES_344_503 / C. tessellatus 547	2006	Male	Open montane stream with boulders
	C. tessellatus TES_345_504 / C. tessellatus 548	2006	Female	Open montane stream with boulders
	C. tessellatus 499	2002	Male	Montane river with riffles, glides and braids
	C. tessellatus 498 / C. tessellatus 542	2002	Male	Montane river with riffles, glides and braids
	C. tessellatus CTES1	2019	Female	Sunlit deposition pools along streams in deep forest.
	C. tessellatus CTES2	2019	Female	Sunlit deposition pools along streams in deep forest.
	C. tessellatus CTES_3	2019	Female	Sunlit deposition pools along streams in deep forest.
	C. tessellatus CTES_4	2019	Female	Sunlit deposition pools along streams in deep forest.
	C. tessellatus CTES5	2019	Female	Sunlit deposition pools along streams in deep forest.
	C. tessellatus CTES_6	2019	Female	Sunlit deposition pools along streams in deep forest.
	C. tessellatus 549	2008	Male	Open, forested montane river with boulders
C. umbratus	Chlorolestes umbratus UMB_192_461	2002	Male	Forest montane stream
	Chlorolestes umbratus UMB_193_462	2002	Male	Forest montane stream
	Chlorolestes umbratus UMB_88_457	2006	Male	Open montane stream with boulders
	Chlorolestes umbratus UMB_138_458	2006	Male	Open montane stream with boulders
	Chlorolestes umbratus UMB_203_463	2006	Female	Open montane stream with boulders
	Chlorolestes umbratus UMB_155_459	2006	Male	Open, forested montane stream with boulders
	Chlorolestes umbratus UMB_156_460	2006	Male	Open, forested montane stream with boulders
	Chlorolestes umbratus UMB_278_464	2006	Male	Open montane stream with boulders
	Chlorolestes_umbratus UMB_1552_459	2006	Male	Open, forested montane stream with boulders
	Chlorolestes umbratus UMB_279_465	2006	Male	Open montane stream with boulders
Ecchlorolestes nylephtha	Ecchlorolestes nylephtha 214	2006	Male	Forest stream lined with ferns
	Ecchlorolestes nylephtha NYL_252	2006	Male	Forested montane stream with boulders
	Ecchlorolestes nylephtha NYL_488	2006	Male	Forest stream lined with ferns
	Ecchlorolestes nylephtha NYL_489	2006	Male	Forest stream lined with ferns
	Ecchlorolestes nylephtha NYL_487	2006	Male	Forest stream lined with ferns
	Ecchlorolestes nylephtha NYL490	2006	Male	Forested montane stream with boulders
E. peringueyi	Ecchlorolestes peringueyi PER_65_446	2006	Male	Open montane stream with boulders
	Ecchlorolestes peringueyi PER_67_447	2006	Male	Open montane stream with boulders
	Ecchlorolestes peringueyi PER_108_448	2006	Male	Open montane stream, waterfall and bedrock
	Ecchlorolestes peringueyi PER_109_449	2006	Male	Open montane stream, waterfall and bedrock
	Ecchlorolestes peringueyi PER_124_450	2006	Male	Open, forested montane stream with boulders
	Ecchlorolestes peringueyi PER_126_451	2006	Male	Open, forested montane stream with boulders
	Ecchlorolestes peringueyi PER_140_452	2006	Male	Open montane stream with boulders
	Ecchlorolestes peringueyi PER_141_453	2006	Male	Open montane stream with boulders
	Ecchlorolestes peringueyi PER_230_454	2006	Male	Open montane stream with boulders, riffles, glides and deposition zones
	Ecchlorolestes peringueyi PER_455	2006	Male	Open montane stream with riffles, glides and deposition zones
