# Supplementary material for: Phylogeny of the Synlestidae (Odonata: Zygoptera), with an emphasis on Chlorolestes Selys and Ecchlorolestes Barnard
Source: Sci Rep. 2020 Sep 15;10:15088. doi: 10.1038/s41598-020-72001-x (PMC7492436; doi:10.1038/s41598-020-72001-x)
Supplement: Supplementary file 4 — Table S2. National Center for Biotechnology Information (NCBI) GenAccession numbers of species added to the 28S and COI sequences in our specimen dataset. [file 41598_2020_72001_MOESM4_ESM.xlsx]

## Sheet: SI
Phylogeny of the Synlestidae (Odonata: Zygoptera), with an emphasis on Chlorolestes Selys and Ecchlorolestes Barnard
JOHN P. SIMAIKA1,2, JESSICA L. WARE3, ROSSER GARRISON4, and MICHAEL J. SAMWAYS2

## Sheet: Table S2
Species	GenAccession Numbers
	28S	COI
Phylolestes ethelae Christiansen, 1948	N/A	123456
Perissolestes remotus (Williamson & Williamson, 1924)	EU055320	EU055418
Perilestes kahli Williamson & Williamson, 1924	EU055321	N/A
Chorismagrion risi Morton, 1914	EU055303	EU055402
Archilestes grandis (Rambur, 1842)	EU055283	EU055382
Austrolestes colensonis (White, 1846)	N/A	EU219875
A. annulosus (Selys, 1862)	EU055255	EU055355
Episynlestes albicauda (Tillyard, 1913)	N/A	EU055346
E. albicauda (Tillyard, 1913)	KF370116	N/A
E. albicauda (Tillyard, 1913)	KF370117	N/A
E. albicauda (Tillyard, 1913)	EU055246	N/A
Nubiolestes diotima (Schmidt, 1943)	KF369466	N/A
N. diotima (Schmidt, 1943)	KF369465	N/A
Synlestes selysi Tillyard, 1917	KF369554	N/A
S. weyersii Selys, 1868	EU055264	EU055363
S. weyersii Selys, 1868	KF369555	N/A
Megalestes sp.	KF369437	N/A
Chlorolestes fasciatus Burmeister, 1839	KF370064	N/A
Ecchlorolestes nylephtha Barnard, 1937	KF370107	N/A
